# Supplementary material for: More Than Meets the Kappa for Antibody Superantigen Protein L (PpL)
Source: Antibodies (Basel). 2022 Feb 11;11(1):14. doi: 10.3390/antib11010014 (PMC8883962; doi:10.3390/antib11010014)
Supplement: Supplementary file 1 [file antibodies-11-00014-s001.zip]

Archive with 1 entries (1 files):
- antibodies-1565394-supplementary.pdf
